# Supplementary material for: A forty-year review of Rocky Mountain spotted fever cases in California shows clinical and epidemiologic changes
Source: PLoS Negl Trop Dis. 2022 Sep 15;16(9):e0010738. doi: 10.1371/journal.pntd.0010738 (PMC9514610; doi:10.1371/journal.pntd.0010738)
Supplement: S1 Data — Each figure is under a separate tab. (XLSX) [file pntd.0010738.s001.xlsx]

## Sheet: Figure 2 cases per 20 yr
Onset year by 10 years	Confirmed	Probable	%confirmed	total
1980-1999	18	7	0.72	25
2000-2019	13	40	0.245283	53
TOTAL	31	47	39.7436	78

## Sheet: Figure 3 month of onset
Onset year by 10 years	Jan	Feb	Mar	Aprl	May	June	July	Aug	Sept	Oct	Nov	Dec	TOTAL
1980-1999	0	0	2	2	4	7	5	1	2	2	0	0	25
2000-2019	4	2	1	3	5	12	5	3	3	7	4	4	53
TOTAL	4	2	3	5	9	19	10	4	5	9	4	4	78

## Sheet:  Figure 4 County 
Onset Year	Alameda	Amador	Fresno	Imperial	Los Angeles	Madera	Marin	Mendocino	Napa	Orange	Riverside	Sacramento	San Mateo	Santa Barbara	Santa Clara	Shasta	Solano	Sonoma	Stanislaus	Ventura	TOTAL
1977	0	0	0	0	0	0	0	0	0	0	0	0	0	0	0	0	0	0	0	1	1
1979	0	0	0	0	0	0	0	0	0	0	0	0	0	0	0	0	0	1	0	0	1
1980	0	0	0	0	0	0	1	0	0	0	0	0	0	0	0	0	0	0	0	0	1
1981	0	0	0	0	0	0	0	0	0	0	0	0	0	0	0	0	0	0	1	0	1
1982	0	1	1	0	0	0	0	0	0	0	0	0	0	1	0	0	0	0	0	0	3
1984	0	0	0	0	0	1	0	0	0	0	0	0	0	0	0	0	0	0	0	0	1
1985	0	0	0	0	0	0	0	0	0	0	0	0	0	0	0	1	0	0	0	0	1
1986	1	0	0	0	0	0	0	0	0	0	0	0	0	0	0	0	0	0	0	0	1
1987	0	0	0	0	0	0	1	0	0	0	0	0	0	0	0	1	0	0	0	0	2
1988	0	0	0	0	1	0	1	0	0	0	0	0	0	0	0	0	0	0	0	0	2
1989	0	0	0	0	0	0	0	0	0	0	0	1	0	0	0	0	0	0	0	0	1
1994	0	0	0	0	0	0	1	0	0	0	0	0	0	0	0	0	0	0	0	0	1
1996	0	0	0	0	1	0	0	0	0	0	0	0	0	0	0	0	0	0	0	0	1
1997	0	0	0	0	1	0	0	1	0	0	0	0	0	0	0	0	0	0	0	0	2
1999	0	0	0	0	0	0	0	0	0	0	0	0	0	0	1	0	0	0	0	0	1
2002	0	0	0	0	0	0	0	0	0	0	1	0	0	0	0	0	0	0	0	0	1
2003	0	0	0	0	0	0	0	0	0	0	0	0	0	0	0	0	0	1	0	0	1
2004	0	0	0	0	0	0	0	0	0	0	0	0	1	0	0	0	0	0	0	0	1
2010	0	0	0	0	0	0	0	0	0	1	0	0	0	0	0	0	0	0	0	0	1
2012	0	0	1	0	0	0	0	0	1	0	0	0	0	0	0	0	1	0	0	0	3
2014	0	0	0	2	0	0	0	0	0	0	1	0	0	0	0	0	0	0	0	0	3
2015	0	0	0	0	0	1	0	0	0	0	0	0	0	0	0	0	0	0	0	0	1
2016	1	0	0	0	0	0	0	0	0	0	0	0	0	0	0	0	0	0	0	0	1
2018	0	0	0	1	0	0	0	0	0	0	0	0	0	0	0	0	0	0	0	0	1
TOTAL	2	1	2	3	3	2	4	1	1	1	2	1	1	1	1	2	1	2	1	1	33

## Sheet:  Figure 5 Exposure region
Exposure Region	1980-1999	2000-2019	TOTAL	% 80 - 99	2000 - 2019
Mexico	0	15	15	0	28.3019
Southern CA	0	10	10	0	18.8679
Northern CA	15	11	26	60	20.7547
US	10	12	22	40	22.6415
Unknown	0	5	5	0	9.43396
total	25	53	78	100	100
